# Supplementary material for: Cryptosporidium spp. and Giardia spp. in Free-Ranging Introduced Monk Parakeets from Santiago, Chile
Source: Animals (Basel). 2021 Mar 12;11(3):801. doi: 10.3390/ani11030801 (PMC7999449; doi:10.3390/ani11030801)
Supplement: Supplementary file 1 [file animals-11-00801-s001.xlsx]

## Sheet: cotorras_espacial
N_sample	ID	Date	Code	Tree	Nest	Numb_Nestlings	Weight	Average_Weight	Age_(days)	Total	Female	Male	Indeterm	Parasite analysis	Crypto_case	Crypto_control	Giardia_case	Giardia_control	Protozoa_case	Protozoa_control	Xcor	Ycor	Latitude	Lenght	ALTITUDE	ID-TREE	Species	SANITARY_STATE	Treehealth_2	HANDLING	TOTAL_HEIGHT	Perimeter_m	DCH_m	D_TREETOP_1	D_TREETOP_2	Average_Treetop_Diameter	N_nests	Nest_Sizes	Total_chamber_N	Average_Nest_height	N_nestlings_nest	N_nestlings_sampled_chamber
1	CON3AB	2017-11-08	CON	3	AB	8	85	X	3	8	0	0	8	YES	0	1	0	1	0	1	345204	6305020	-33.383	-70.6642	503	Con003	Fraxinus spp	Minor problem		Pruning	27	4.1	1.31	11.3	11.7	11.5	2	Mixed	4	15.5	S/I
2	CON5AB	2017-11-08	CON	5	AB	9	85	X	6	9	0	0	9	YES	0	1	1	0	1	0	345197	6305015	-33.383	-70.6643	510	Con005	Fraxinus spp	Minor problem		Pruning	22	1.4	0.45	6.8	5.3	6.05	2	Mixed	12	11.5	S/I
3	CON6AB	2017-11-08	CON	6	AB	11	85	X	7	11	0	0	11	YES	0	1	1	0	1	0	345185	6305016	-33.383	-70.6644	512	Con006	Fraxinus spp	Minor problem		Pruning	22	1.16	0.37	6.1	8.3	7.2	1	Small	1	14	S/I
4	CON8AB	2017-11-08	CON	8	AB	5	85	X	8	5	0	0	5	YES	0	1	1	0	1	0	343244	6306639	-33.3681	-70.685	507	Con008	Araucaria spp	Minor problem		Pruning	14	1.2	0.38	9	7.6	8.3	4	Medium	6	10	S/I
5	PRO26A	2017-11-10	PRO	26	A	5	85	X	5	5	0	0	5	YES	0	1	0	1	0	1	350350	6301285	-33.4174	-70.6095	629	Pro026	Araucaria spp	Healthy		Pruning	29	2.75	0.88	11	11.4	11.2	3	Small	6	18	>4	6
7	PRO2A	2017-11-10	PRO	2	A	3	85	X	4	3	0	0	3	YES	0	1	0	1	0	1	349101	6300010	-33.4287	-70.6232	597	Pro002	Cedrus libani	Healthy		Pruning	23	1.8	0.57	13	14.4	13.7	1	Medium	3	16	<4	4
8	SBE20A	2017-11-10	SBE	20	A	3	85	X	6	3	0	0	3	YES	0	1	0	1	0	1	341926	6280550	-33.6031	-70.7037	574	Sbe020	Cedrus libani	Minor problem		No Pruning	24.5	2.48	0.79	15.6	12.5	14.05	6	Large	14	12.4	S/I
9	SBE21A	2017-11-10	SBE	21	A	2	85	X	8	2	0	0	2	YES	0	1	0	1	0	1	341933	6280538	-33.6032	-70.7037	569	Sbe021	Cedrus libani	Minor problem		No Pruning	25.5	2.35	0.75	12.5	11.9	12.2	1	Medium	2	15.5	>4	8
10	SBE16E	2017-11-10	SBE	16	E	3	85	X	8	3	0	0	3	YES	1	0	1	0	1	0	341898	6280507	-33.6035	-70.7041	572	Sbe016	Schinus molle	Minor problem		No Pruning	11.5	3.13	1	9.05	14.1	11.575	1	Medium	3	10.5	S/I
11	SBE19B	2017-11-10	SBE	19	B	2	85	X	17	2	1	1	0	YES	0	1	0	1	0	1	341931	6280495	-33.6036	-70.7037	576	Sbe019	Cedrus libani	Minor problem		No Pruning	17.5	1.52	0.48	9.6	7.2	8.4	4	Small	9	13.1	<4	4
12	LRE130A	2017-11-14	LRE	130	A	3	85	X	17	3	1	1	1	YES	0	1	0	1	0	1	355908	6299720	-33.4322	-70.55	681	Lre130	Pinus spp	Senescent		Pruning	27	3.38	1.08	19.2	24.4	21.8	7	Mixed	20	11.7	>4	5
13	LRE32A	2017-11-14	LRE	32	A	3	85	X	6	3	0	0	3	YES	0	1	0	1	0	1	355907	6299840	-33.4312	-70.55	663	Lre32	Robinia Pseudoacacia	Healthy		No Pruning	26	2.22	0.71	17.8	16.3	17.05	1	Small	1	14	>4	5
14	LRE40F	2017-11-14	LRE	40	F	2	85	X	19	2	1	1	0	YES	0	1	0	1	0	1	355892	6299721	-33.4322	-70.5502	671	Lre40	Pinus spp	Senescent		Pruning	28		0.11			18.65	5	Medium	10	14.6	<4	3
15	REC1A	2017-11-14	REC	1	A	1	85	X	1	1	0	0	1	YES	0	1	0	1	0	1	346992	6301698	-33.4132	-70.6455	544	Rec001	Arecaceae spp	Healthy		No Pruning	13	0.65	0.21	1.9	2.1	2	1	Medium	7	11	<4	1
16	REC23A	2017-11-14	REC	23	A	4	85	X	9	4	3	0	1	YES	0	1	0	1	0	1	346523	6301543	-33.4145	-70.6506	542	Rec023	Arecaceae spp	Healthy		No Pruning	18	0.58	0.18	3.15	3.19	3.17	1	Medium	4	16	>4	6
17	MAC4A	2017-11-16	MAC	4	A	2	85	X	20	2	1	1	0	YES	0	1	0	1	0	1	352532	6291005	-33.5104	-70.5877	599	Mac004	Eucalyptus spp	Healthy		No Pruning	18	1.8	0.57	9.16	10.7	9.93	1	Small	1	11	S/I
18	MAC5A	2017-11-16	MAC	5	A	2	85	X	20	2	1	1	0	YES	0	1	0	1	0	1	352689	6293065	-33.4918	-70.5857	579	Mac005	Populus spp	Healthy		Pruning	19	1.85	0.59	11	12.3	11.65	2	Mixed	5	10.5	>4	5
19	MAC6A	2017-11-16	MAC	6	A	3	85	X	14	3	0	2	1	YES	0	1	0	1	0	1	352502	6293199	-33.4906	-70.5877	581	Mac006	Robinia Pseudoacacia	Healthy		Pruning	15	1.48	0.47	11	9.26	10.13	1	Medium	2	7	>4	6
20	PEÑ9A	2017-11-16	PEÑ	9	A	4	85	X	7	4	0	0	4	YES	1	0	1	0	1	0	356809	6296320	-33.463	-70.5409	612	Peñ009	Robinia Pseudoacacia	Healthy		No Pruning	22	5.09	1.62	12.89	11.32	12.105	1	Small	1	16	>4	5
21	SAN36A	2017-11-17	SAN	36	A	4	85	X	8	4	0	0	4	YES	0	1	0	1	0	1	345768	6295536	-33.4685	-70.6598	512	San036	Cedrus libani	Healthy		No Pruning	37.5	3.33	1.06	19.4	24.6	22	1	Small	1	10.5	<4	4
22	PRO32A	2017-11-17	PRO	32	A	5	85	X	25	5	4	0	1	YES	0	1	0	1	0	1	352531	6299832	-33.4308	-70.5863	600	Pro032	Austrocedrus chilenYESs	Healthy		Pruning	15	0.88	0.28	13.36	13.7	13.53	5	Mixed	10	9.5	>4	5
23	PRO33A	2017-11-17	PRO	33	A	2	85	X	32	2	0	2	0	YES	0	1	0	1	0	1	352467	6299838	-33.4307	-70.587	618	Pro033	Austrocedrus chilenYESs	Healthy		Pruning	31	2.42	0.77	17.45	14.36	15.905	2	Mixed	4	13	>4	6
24	PRO34AA	2017-11-17	PRO	34A	A	3	85	X	25	3	1	1	1	YES	1	0	0	1	1	0	352502	6299803	-33.431	-70.5866	621	Pro034A	Araucaria spp	Healthy		No Pruning	15	1.75	0.56	9.68	11.43	10.555	4	Small	11	9	<4	4
25	LRE129-QA	2017-11-21	LRE	129-Q	A	3	85	X	21	3	1	1	1	YES	0	1	0	1	0	1	356068	6299828	-33.4313	-70.5483	676	Lre129Q	Robinia Pseudoacacia	Healthy		Pruning	23	2.1	0.67	13.8	14.1	13.95	1	Medium	3	13	S/I
26	HUE3A	2017-11-21	HUE	3	A	2	85	X	18	2	1	1	0	YES	0	1	0	1	0	1	346766	6305635	-33.3776	-70.6473	512	Hue003	Populus spp	Major problem		Pruning	27	2.1	0.67	13.2	13.1	13.15	3	Small	3	10.7	>4	5
27	HUE5A	2017-11-21	HUE	5	A	4	85	X	42	4	0	0	4	YES	0	1	0	1	0	1	346766	6305624	-33.3777	-70.6473	513	Hue005	Populus spp	Major problem		Pruning	24	1.3	0.41	8.4	12	10.2	1	Small	1	11	<4	4
28	HUE8A	2017-11-21	HUE	8	A	3	85	X	28	2	0	2	0	YES	0	1	0	1	0	1	347617	6305575	-33.3783	-70.6382	506	Hue008	Araucaria spp	Healthy		Pruning	11	0.8	0.25	6.1	6.6	6.35	1	Small	1	9	<4	4
29	SBE22A	2017-11-22	SBE	22	A	3	85	X	11	3	0	0	3	YES	0	1	0	1	0	1	341320	6282212	-33.588	-70.71	555	Sbe022	Eucalyptus spp	Minor problem		No Pruning	26	3.75	1.19	17.6		17.6	3	Small	5	22	S/I
30	SBE1B	2017-11-22	SBE	1	B	2	85	X	11	2	0	0	2	YES	0	1	0	1	0	1	341292	6280356	-33.6047	-70.7106	549	Sbe001	Pinus spp	Major problem		Pruning	16.5	2.8	0.89	17.5	17.1	17.3	1	Large	1	15.5	>4	6
31	SBE17A	2017-11-22	SBE	17	A	4	85	X	6	4	0	0	4	YES	0	1	0	1	0	1	341891	6280501	-33.6035	-70.7041	573	Sbe017	Schinus molle	Minor problem		No Pruning	11.5	2.5	0.8	13.25	7.2	10.225	2	Small	2	8	>4	5
32	PEÑ2A	2017-11-23	PEÑ	2	A	2	85	X	18	2	1	1	0	YES	0	1	0	1	0	1	354645	6295787	-33.4675	-70.5642	575	Peñ002	Robinia Pseudoacacia	Healthy		Pruning	15	0.97	0.31	7.65	7.6	7.625	1	Small	13	13	>4	8
33	PEÑ12A	2017-11-23	PEÑ	12	A	4	85	X	5	4	0	0	4	YES	0	1	0	1	0	1	353659	6282623	-33.5861	-70.577	681	Peñ012	Liquidambar styraciflua	Healthy		Pruning	18	4.18	1.33	9.3	8.8	9.05	1	Small	1	15	>4	5
34	PEÑ13A	2017-11-23	PEÑ	13	A	2	85	X	6	2	0	0	2	YES	0	1	0	1	0	1	356711	6294814	-33.4766	-70.5422	680	Peñ013	Araucaria spp	Healthy		Pruning	10	3.36	1.07	8.05	9.22	8.635	1	Large	15	6	<4	4
35	PEÑ15A	2017-11-23	PEÑ	15	A	4	85	X	5	4	0	0	4	YES	0	1	0	1	0	1	352688	6291480	-33.5061	-70.586	590	Peñ015	Eucalyptus spp	Healthy		Pruning	25	2.29	0.73	10.53	11.8	11.165	2	Small	2	17.5	<4	4
36	PEÑ16AB	2017-11-23	PEÑ	16	AB	6	85	X	6	6	0	0	6	YES	0	1	0	1	0	1	352671	6291479	-33.5061	-70.5862	591	Peñ016	Eucalyptus spp	Healthy		Pruning	18	1.63	0.52	20.05	10.73	15.39	1	Small	1	15	>4	9
37	PEÑ18A	2017-11-23	PEÑ	18	A	2	85	X	11	2	0	0	2	YES	1	0	0	1	1	0	354458	6291825	-33.5032	-70.5669	628	Peñ018	Araucaria spp	Minor problem		No Pruning	11.5	1.14	0.36	6.35	6.9	6.625	2	Mixed	10	8.5	>4	5
38	PRO37AB	2017-11-27	PRO	37	AB	3	85	X	9	3	0	0	3	YES	0	1	0	1	0	1	350169	6301110	-33.4189	-70.6115	625	Pro037	Cedrus libani	Minor problem		No Pruning	29	2.5	0.8	23.4	21.1	22.25	6	Mixed	13	17	S/I
39	PRO38AB	2017-11-27	PRO	38	AB	5	85	X	12	5	2	0	3	YES	0	1	0	1	0	1	352567	6299868	-33.4304	-70.5859	631	Pro038	Cedrus libani	Healthy		Pruning	32	3.04	0.97	17.7	18.97	18.335	11	Small	15	14	S/I
40	PRO40B	2017-11-27	PRO	40	B	2	85	X	11	2	0	0	2	YES	0	1	1	0	1	0	351941	6300460	-33.425	-70.5925	632	Pro040	Cedrus libani	Healthy		Pruning	35	2.55	0.81	16.67	15.63	16.15	7	Mixed	14	10	S/I
41	LCO25-QA	2017-11-28	LCO	25-Q	A	2	85	X	7	2	0	0	2	YES	0	1	0	1	0	1	353349	6302864	-33.4035	-70.577	679	Lco025-Q	Arecaceae spp	Healthy		Pruning	13	0.53	0.17	3.08	3.48	3.28	1	Medium	3	10	S/I
42	LCO26-QA	2017-11-28	LCO	26-Q	A	3	85	X	6	3	0	0	3	YES	0	1	0	1	0	1	353385	6302796	-33.4042	-70.5766	681	Lco026-Q	Arecaceae spp	Healthy		No Pruning	12	0.59	0.19	4.7	4.7	4.7	3	Small	3	10	S/I
43	LCO27-QA	2017-11-28	LCO	27-Q	A	1	85	X	6	1	0	0	1	YES	0	1	1	0	1	0	353432	6302736	-33.4047	-70.5761	691	Lco027-Q	Ulmus spp	Healthy		No Pruning	23	2.13	0.68	17.1	13.4	15.25	1	Medium	1	7.5	S/I
44	MAI7A	2017-11-29	MAI	7	A	2	85	X	11	2	0	0	2	YES	0	1	0	1	0	1	337101	6291127	-33.507	-70.7538	481	Mai007	Araucaria spp	Minor problem		Pruning	16	1.4	0.45	5.5	5.9	5.7	3	Small	4	7.3	>4	5
45	MAI13A	2017-11-29	MAI	13	A	2	85	X	18	2	0	0	2	YES	0	1	0	1	0	1	335057	6289352	-33.5227	-70.7761	452	Mai013	Eucalyptus spp	Healthy		No Pruning	27	1.9	0.6	11	15.17	13.085	1	Medium	2	12	<4	4
46	MAI15A	2017-11-29	MAI	15	A	2	85	X	14	2	0	0	2	YES	1	0	0	1	1	0	335051	6289361	-33.5226	-70.7762	479	Mai015	Eucalyptus spp	Healthy		Pruning	16	1.07	0.34	7.26	8.34	7.8	1	Large	5	10	<4	4
47	MAI16A	2017-11-29	MAI	16	A	3	85	X	4	3	0	0	3	YES	0	1	1	0	1	0	335041	6289361	-33.5226	-70.7763	472	Mai016	Eucalyptus spp	Healthy		No Pruning	18	0.94	0.3	5.6	8.6	7.1	1	Small	2	14	<4	3
48	MAI21A	2017-11-29	MAI	21	A	2	85	X	11	2	0	0	2	YES	0	1	0	1	0	1	337112	6291129	-33.507	-70.7537	473	Mai021	Araucaria spp	Minor problem		Pruning	16	1.05	0.33	5.5	5.6	5.55	4	Small	7	10.5	<4	4
49	MAI22A	2017-11-29	MAI	22	A	2	85	X	11	2	0	0	2	YES	0	1	0	1	0	1	336890	6290834	-33.5096	-70.7561	463	Mai022	Cedrus libani	Healthy		No Pruning	27	1.68	0.53	17.4	12.3	14.85	3	Small	3	15.3	>4	5
50	MAI24A	2017-11-29	MAI	24	A	2	85	X	1	2	0	0	2	YES	0	1	1	0	1	0	336955	6290927	-33.5088	-70.7554	474	Mai024	Arecaceae spp	Minor problem		No Pruning	13	2.2	0.7	5.4	5.2	5.3	1	Small	1	10	S/I
51	LRE42A	2017-11-29	LRE	42	A	1	85	X	11	1	0	0	1	YES	0	1	0	1	0	1	356083	6299980	-33.4299	-70.5481	683	Lre42	Araucaria spp	Major problem		No Pruning	14		0.47			7.8	2	Small	2	12	<4	4
52	LRE43A	2017-11-29	LRE	43	A	1	85	X	11	1	0	0	1	YES	1	0	0	1	1	0	356076	6299979	-33.4299	-70.5482	673	Lre43	Araucaria spp	Major problem		No Pruning	14		0.32			7.75	2	Small	3	10.6	<4	4
53	LRE129-PA	2017-11-29	LRE	129-P	A	2	85	X	11	2	0	0	2	YES	1	0	0	1	1	0	356003	6299970	-33.43	-70.5489	650	Lre129-P	Eucalyptus spp	Minor problem		No Pruning	21	1.85	0.59	8.9	10.2	9.55	5	Mixed	12	14.5	<4	4
54	LCO15A	2017-11-29	LCO	15	A	2	85	X	18	2	0	0	2	YES	0	1	0	1	0	1	354924	6300519	-33.4249	-70.5605	659	Lco015	Cedrus libani	Minor problem		Pruning	30.5	2.2	0.7	15	15.8	15.4	4	Small	7	11.4	<4	4
55	MAI4A	2017-11-30	MAI	4	A	1	85	X	18	1	1	0	0	YES	0	1	0	1	0	1	336965	6291113	-33.5071	-70.7553	486	Mai004	Platanus orientalis	Healthy		No Pruning	32	4.5	1.43	17.7	17.5	17.6	2	Mixed	6	13	<4	1
56	MAI5A	2017-11-30	MAI	5	A	2	85	X	25	2	0	2	0	YES	0	1	0	1	0	1	336949	6291115	-33.5071	-70.7554	484	Mai005	Platanus orientalis	Healthy		No Pruning	26	3.6	1.15	17	11	14	1	Small	1	12	>4	5
57	MAI6A	2017-11-30	MAI	6	A	3	85	X	2	2	0	0	2	YES	0	1	1	0	1	0	336939	6291122	-33.507	-70.7555	487	Mai006	Platanus orientalis	Healthy		No Pruning	26	3.8	1.21	16.1	15	15.55	1	Small	1	11	<4	3
58	REC16A	2017-12-01	REC	16	A	2	85	X	18	2	0	0	2	YES	0	1	0	1	0	1	346835	6301842	-33.4118	-70.6472	536	Rec016	Arecaceae spp	Minor problem		No Pruning	12.5	0.6	0.19	2.9	2	2.45	1	Small	1	10	<4	4
59	REC17A	2017-12-01	REC	17	A	2	85	X	6	2	0	0	2	YES	0	1	0	1	0	1	346844	6301841	-33.4119	-70.6471	538	Rec017	Arecaceae spp	Minor problem		No Pruning	12.5	0.62	0.2	2.6	2.8	2.7	1	Small	1	10.5	>4	5
60	REC36A	2017-12-01	REC	36	A	2	85	X	11	2	0	0	2	YES	0	1	0	1	0	1	346842	6301839	-33.4119	-70.6471	539	Rec036	Arecaceae spp	Healthy		No Pruning	10	0.56	0.18	1.6	1.6	1.6	1	Medium	2	8	S/I
61	REC15A	2017-12-01	REC	15	A	2	85	X	11	2	0	0	2	YES	0	1	0	1	0	1	346829	6301832	-33.4119	-70.6473	537	Rec015	Arecaceae spp	Healthy		No Pruning	13.5	0.66	0.21	2.9	2.7	2.8	1	Small	2	11	<4	4
62	REC3A	2017-12-01	REC	3	A	2	85	X	18	2	0	0	2	YES	1	0	0	1	1	0	346997	6301785	-33.4124	-70.6455	541	Rec003	Arecaceae spp	Healthy		No Pruning	12	0.65	0.21	3.7	3.5	3.6	1	Medium	5	10	>4	6
63	REC2A	2017-12-01	REC	2	A	2	85	X	18	2	0	0	2	YES	0	1	0	1	0	1	346997	6301777	-33.4125	-70.6455	542	Rec002	Arecaceae spp	Healthy		No Pruning	12	0.6	0.19	3.2	2.6	2.9	1	Medium	5	11	>4	5
64	REC4A	2017-12-01	REC	4	A	2	85	X	25	2	0	0	2	YES	0	1	0	1	0	1	346990	6301785	-33.4124	-70.6456	542	Rec004	Arecaceae spp	Healthy		No Pruning	9.5	0.59	0.19	2.2	3	2.6	1	Small	2	8	>4	5
65	CON9A	2017-12-01	CON	9	A	3	85	X	4	3	0	0	3	YES	0	1	0	1	0	1	345194	6304966	-33.3834	-70.6643	513	Con009	Arecaceae spp	Major problem		No Pruning	8	0.45	0.14	1.7	3.9	2.8	2	Small	2	6.5	S/I
66	LCO10A	2017-12-06	LCO	10	A	2	85	X	30	2	0	2	0	YES	0	1	0	1	0	1	353430	6300341	-33.4263	-70.5766	657	Lco010	Cedrus libani	Healthy		Pruning	21	1.65	0.53	14.7	13.7	14.2	4	Small	6	11.3	<4	4
67	LCO9A	2017-12-06	LCO	9	A	1	85	X	30	1	1	0	0	YES	0	1	0	1	0	1	353422	6300372	-33.426	-70.5766	657	Lco009	Cedrus libani	Healthy		No Pruning	19	1.6	0.51	14.6	13.7	14.15	1	Medium	3	12.5	<4	3
68	LCO11C	2017-12-06	LCO	11	C	2	85	X	30	2	1	1	0	YES	0	1	0	1	0	1	353482	6300303	-33.4266	-70.576	659	Lco011	Cedrus libani	Healthy		No Pruning	20	1.95	0.62	17.5	18.2	17.85	5	Mixed	8	11.9	<4	4
69	LCO1A	2017-12-06	LCO	1	A	2	85	X	30	2	2	0	0	YES	0	1	0	1	0	1	353364	6300427	-33.4255	-70.5772	651	Lco001	Cedrus libani	Minor problem		No Pruning	21	2	0.64	12.9	13.9	13.4	2	Mixed	6	11.5	S/I
70	PAL7G	2017-12-06	PAL	7	G	4	85	X	4	4	0	0	4	YES	0	1	0	1	0	1	353854	6279393	-33.6152	-70.5754	689	Pal007	Araucaria spp	Healthy		Pruning	17	0.89	0.28	15.74	16.05	15.895	8	Mixed	9	11.9	<4	4
71	PAL4H	2017-12-06	PAL	4	H	4	85	X	4	4	0	0	4	YES	0	1	0	1	0	1	353877	6279386	-33.6153	-70.5752	689	Pal004	Araucaria spp	Healthy		Pruning	15	5.09	1.62	9.34	11.37	10.355	8	Mixed	16	12.5	>4	5
72	PAL6A	2017-12-06	PAL	6	A	2	85	X	30	2	0	2	0	YES	0	1	0	1	0	1	353659	6282623	-33.5861	-70.577	673	Pal006	Eucalyptus spp	Healthy		Pruning	12	0.95	0.3	6	6.56	6.28	1	Medium	4	10	>4	5
73	PAL1A	2017-12-06	PAL	1	A	2	85	X	30	2	1	1	0	YES	0	1	0	1	0	1	334181	6284394	-33.5673	-70.7865	654	Pal001	Araucaria spp	Healthy		Pruning	16	5.34	1.7	16.12	14.59	15.355	15	Mixed	24	11.7	<4	3
74	PAL2A	2017-12-06	PAL	2	A	2	85	X	30	2	0	2	0	YES	0	1	0	1	0	1	353757	6282606	-33.5862	-70.5759	655	Pal002	Araucaria spp	Healthy		Pruning	10	3.39	1.08	8.94	9.19	9.065	1	Small	1	7	>4	5
75	LGR1A	2016-12-07	LGR	1	A	1	85	X	4	1	0	0	1	YES	0	1	0	1	0	1	348355	6287285	-33.5433	-70.6333	631	LGr001	Araucaria spp	Healthy		Pruning	22	1.89	0.6	9.46	7.49	8.475	2	Small	4	15.5	<4	1
76	LGR2A	2016-12-07	LGR	2	A	2	85	X	30	2	2	0	0	YES	0	1	0	1	0	1	348344	6287297	-33.5432	-70.6334	620	LGr002	Araucaria spp	Healthy		Pruning	23	1.38	0.44	8.24	7.17	7.705	5	Medium	12	15.8	>4	5
77	LGR3A	2016-12-07	LGR	3	A	2	85	X	21	2	1	1	0	YES	0	1	0	1	0	1	348350	6287296	-33.5432	-70.6334	611	LGr003	Araucaria spp	Healthy		Pruning	27	1.51	0.48	11.41	13.78	12.595	9	Mixed	13	13.3	>4	6
78	LGR5A	2016-12-07	LGR	5	A	2	85	X	30	2	0	2	0	YES	0	1	0	1	0	1	348338	6287317	-33.543	-70.6335	605	LGr005	Araucaria spp	Healthy		Pruning	21	1.62	0.52	10.27	8.24	9.255	5	Mixed	13	14.6	>4	5
79	LCO19A	2016-12-07	LCO	19	A	2	85	X	30	2	0	0	2	YES	0	1	0	1	0	1	352195	6300974	-33.4204	-70.5897	631	Lco019	Cedrus libani	Healthy		Pruning	25	1.85	0.59	17	17.5	17.25	3	Medium	6	12.5	<4	1
80	LCO20A	2016-12-07	LCO	20	A	1	85	X	30	1	0	0	1	YES	0	1	0	1	0	1	352807	6301154	-33.4189	-70.5831	659	Lco020	Cedrus libani	Healthy		Pruning	37	3.2	1.02	21	20	20.5	2	Small	3	13.5	<4	2
81	LCO17A	2016-12-07	LCO	17	A	3	85	X	30	3	0	0	3	YES	0	1	0	1	0	1	351896	6300901	-33.421	-70.593	608	Lco017	Cedrus libani	Healthy		Pruning	27	3.1	0.99	17.8	18.5	18.15	11	Small	11	11.9	<4	3
82	LCO8A	2016-12-07	LCO	8	A	2	85	X	30	2	0	0	2	YES	0	1	0	1	0	1	352855	6301180	-33.4187	-70.5826	655	Lco008	Cedrus libani	Healthy		Pruning	17	1.5	0.48	12.5	9.6	11.05	1	Small	2	17	<4	4
83	LCI2A	2017-12-12	LCI	2	A	2	85	X	30	2	2	0	0	YES	0	1	0	1	0	1	344351	6289126	-33.5261	-70.6761	552	Lci002	Arecaceae spp	Healthy		Pruning	11	5.18	1.65	7.22	6.56	6.89	1	Medium	9	8	>4	5
84	SAN23F	2017-12-12	SAN	23	F	2	85	X	30	2	0	2	0	YES	0	1	0	1	0	1	343753	6298529	-33.4413	-70.6809	520	San023	Cedrus libani	Healthy		Pruning	25	3.4	1.08	19.2	20.9	20.05	8	Small	9	16.9	<4	4
85	SAN22H	2017-12-12	SAN	22	H	2	85	X	30	2	1	1	0	YES	0	1	0	1	0	1	343735	6298364	-33.4428	-70.6811	522	San022	Cedrus libani	Minor problem		Pruning	37	4	1.27	20.5	19.3	19.9	7	Mixed	18	24.9	<4	4
86	SAN37A	2017-12-12	SAN	37	A	2	85	X	18	2	2	0	0	YES	0	1	0	1	0	1	343399	6298331	-33.443	-70.6848	515	San037	Jubaea chilenYESs	Healthy		No Pruning	17	3.58	1.14	8.97	9.22	9.095	1	Medium	5	13	S/I
87	IND7A	2017-12-12	IND	7	A	2	85	X	18	2	1	1	0	YES	0	1	0	1	0	1	345127	6301928	-33.4108	-70.6656	526	Ind007	Arecaceae spp	Healthy		No Pruning	8.5	0.61	0.19	3.2	3.5	3.35	1	Medium	4	7	S/I
88	LFL9A	2017-12-13	LFL	9	A	2	85	X	30	2	1	1	0	NO	0	1	0	1	0	1	352375	6290342	-33.5163	-70.5895	600	LFl009	Arecaceae spp	Healthy		Pruning	13	1.88	0.6	3.6	2.92	3.26	1	Medium	3	9	<4	4
89	LFL11A	2017-12-13	LFL	11	A	1	85	X	1	1	0	0	1	YES	0	1	0	1	0	1	352366	6290354	-33.5162	-70.5896	599	LFl011	Arecaceae spp	Healthy		Pruning	13	1.88	0.6	3.7	2.66	3.18	1	Medium	9	10	S/I
90	LFL12A	2017-12-13	LFL	12	A	4	85	X	30	4	1	1	2	YES	0	1	0	1	0	1	352364	6290353	-33.5162	-70.5897	590	LFl012	Arecaceae spp	Healthy		Pruning	11	0.56	0.18	2.57	2.94	2.755	1	Small	1	10	<4	4
91	MAC1A	2017-12-14	MAC	1	A	2	85	X	14	2	2	0	0	YES	0	1	0	1	0	1	350385	6294697	-33.4768	-70.6102	471	Mac001	Pinus spp	Healthy		Pruning	20	1.17	0.37	7.4	7.5	7.45	1	Medium	3	12	S/I
92	MAC3A	2017-12-14	MAC	3	A	3	85	X	11	3	0	0	3	YES	0	1	0	1	0	1	350837	6293597	-33.4867	-70.6056	564	Mac003	Ulmus spp	Healthy		Pruning	21	1.58	0.5	10.5	13.13	11.815	1	Small	2	15	S/I
93	LRE124-QA	2017-12-14	LRE	124-Q	A	3	85	X	11	3	0	0	3	YES	0	1	0	1	0	1	356630	6298629	-33.4422	-70.5424	671	Lre124-Q	Schinus molle	Healthy		No Pruning	19.5	3.63	1.16	16.5	13.8	15.15	6	Mixed	7	12.1	S/I
94	SMI10A	2017-12-15	SMI	10	A	2	85	X	21	2	1	1	0	YES	0	1	0	1	0	1	346677	6293585	-33.4863	-70.6503	563	Smi010	Arecaceae spp	Healthy		Pruning	12	1.82	0.58	3.2	2.6	2.9	1	Large	13	10	<4	4
95	SMI9A	2017-12-15	SMI	9	A	2	85	X	21	2	1	1	0	YES	0	1	0	1	0	1	346671	6293565	-33.4864	-70.6504	542	Smi009	Arecaceae spp	Healthy		Pruning	12	2.07	0.66	2.4	1.96	2.18	1	Medium	6	10	<4	4
96	SMI6A	2017-12-15	SMI	6	A	1	85	X	60	1	0	1	0	YES	0	1	0	1	0	1	346261	6293214	-33.4896	-70.6549	541	Smi006	Arecaceae spp	Healthy		Pruning	10	1.82	0.58	3.5	3.5	3.5	1	Large	10	8	<4	3
97	SMI8A	2017-12-15	SMI	8	A	1	85	X	60	1	1	0	0	YES	0	1	0	1	0	1	346269	6293204	-33.4896	-70.6548	530	Smi008	Ulmus spp	Healthy		Pruning	22	7.98	2.54	14.3	12.6	13.45	2	Medium	7	17	<4	3
98	SMI5A	2017-12-15	SMI	5	A	2	85	X	60	2	2	0	0	YES	0	1	0	1	0	1	346324	6293355	-33.4883	-70.6542	543	Smi005	Araucaria spp	Healthy		Pruning	14	2.73	0.87	6.6	5.3	5.95	2	Mixed	12	11	<4	4
99	SMI7A	2017-12-15	SMI	7	A	2	85	X	60	2	0	2	0	YES	0	1	0	1	0	1	346267	6293207	-33.4896	-70.6548	541	Smi007	Araucaria spp	Healthy		Pruning	15	2.92	0.93	8.8	7.4	8.1	5	Medium	7	10.8	>4	5
100	LRE 38	2018-10-29	LRE	38		2	50	O	14	1	0	0	1	YES	0	1	0	1	0	1	356532	6300014	-33.4297	-70.5433	721	Lre38	Eucalyptus spp	Healthy		Pruning	15.5		0.79			4.15	1	Medium	3	13.5	<4	4
101	LRE 39	2018-10-29	LRE	39		2	13	O	7	1	0	0	1	YES	0	1	0	1	0	1	355899	6299862	-33.431	-70.5501	708	Lre39	Robinia Pseudoacacia	Healthy		No Pruning	21		0.35			8.74	1	Small	1	13	<4	3
102	LRE 40	2018-10-29	LRE	40		2	7	O	7	1	0	0	1	YES	0	1	0	1	0	1	355892	6299721	-33.4322	-70.5502	671	Lre40	Pinus spp	Senescent		Pruning	28		0.11			18.65	5	Medium	10	14.6	<4	3
103	REN1	2018-10-30	REN	1		2	17	O	7	1	0	0	1	YES	0	1	0	1	0	1	341414	6302583	-33.4044	-70.7054	503	Ren001	Ulmus spp	Healthy		No Pruning	21	4.7	1.5	11.32	14.35	12.835	4	Small	10	9.2	<4	3
104	MAI10	2018-11-06	MAI	10		2	93	O	21	1	0	1	0	YES	0	1	0	1	0	1	336699	6291039	-33.5077	-70.7581	488	Mai010	Cedrus libani	Healthy		Pruning	40	2.75	0.88	19.74	23.19	21.465	5	Small	2	18.8	>4	5
105	MAI21P	2018-11-06	MAI	21	P	2	84	O	21	1	1	0	0	YES	0	1	0	1	0	1	337112	6291129	-33.507	-70.7537	473	Mai021-P	Araucaria spp	Minor problem		Pruning	16	1.05	0.33	5.5	5.6	5.55		Large			>4	5
106	MAI17	2018-11-06	MAI	17		3	10	O	7	1	0	0	1	YES	0	1	0	1	0	1	336903	6291119	-33.5071	-70.7559	481	Mai017	Platanus orientalis	Healthy		Pruning	21	3.73	1.19	17.3	15	16.15	1	Small	1	15	<4	4
107	REC 31	2018-11-07	REC	31		3	15	O	7	3	0	0	3	YES	0	1	0	1	0	1	347307	6303265	-33.3991	-70.6419	516	Rec031	Schinus molle	Minor problem		Pruning	22	1.9	0.6	8.2	9.5	8.85	2	Small	3	15.5	<4	4
109	REC 28	2018-11-07	REC	28		3	42	O	7	2	1	0	1	YES	0	1	0	1	0	1	347267	6303251	-33.3992	-70.6423	515	Rec028	Schinus molle	Minor problem		Pruning	17	2.5	0.8	12.2	11.4	11.8	2	Mixed	4	9	>4	8
110	REC 29	2018-11-07	REC	29		4	11	O	21	2	0	1	1	YES	0	1	0	1	0	1	347252	6303222	-33.3995	-70.6425	523	Rec029	Schinus molle	Minor problem		Pruning	27	3	0.95	16.6	16.3	16.45	7	Small	8	12.7	>4	6
111	REC 25	2018-11-07	REC	25		2	49	O	21	1	0	1	0	YES	0	1	0	1	0	1	347262	6303191	-33.3997	-70.6424	490	Rec025	Schinus molle	Minor problem		Pruning	26	3.35	1.07	13.6	15.1	14.35	3	Small	3	18	>4	5
112	HUE4	2018-11-08	HUE	4		3	28	O	14	2	1	1	0	YES	0	1	0	1	0	1	346771	6305630	-33.3777	-70.6473	513	Hue004	Populus spp	Minor problem		No Pruning	24	1.7	0.54	8.1	10.5	9.3	2	Small	2	12	<4	3
113	LRE 30	2018-11-13	LRE	30		2	79	O	14	1	0	1	0	YES	0	1	1	0	1	0	355916	6299663	-33.4327	-70.5499	694	Lre30	Eucalyptus spp	Healthy		No Pruning	23		0.56			9.3	2	Small		18	S/I
115	LRE 1	2018-11-15	LRE	1		3	84	O	14	2	0	2	0	YES	0	1	0	1	0	1	352444	6299797	-33.4311	-70.5872	631	Lre01	Cedrus libani	Healthy		Pruning	24		0.58			15.34	9	Mixed	18	16	>4	5
116	LRE 2	2018-11-15	LRE	2		3	67	O	14	2	2	0	0	YES	0	1	1	0	1	0	356454	6298602	-33.4424	-70.5443	680	Lre02	Cedrus libani	Healthy		No Pruning	22		0.76			16.3	9	Mixed	21	11.9	>4	6
117	LRE 4	2018-11-15	LRE	4		3	63	O	14	2	1	1	0	YES	0	1	0	1	0	1	356629	6298630	-33.4422	-70.5424	682	Lre04	Robinia Pseudoacacia	Healthy		No Pruning	20		1.1			15.4	7	Mixed	9	12.4	<4	3
118	LRE 6	2018-11-15	LRE	6		2	113	O	28	1	1	0	0	YES	0	1	0	1	0	1	356670	6298587	-33.4426	-70.542	679	Lre06	Populus spp	Healthy		No Pruning	22		0.68			3	4	Small	7	12.6	<4	4
119	LRE 131	2018-11-15	LRE	131		3	65	O	14	2	1	1	0	YES	0	1	0	1	0	1	356499	6298641	-33.442	-70.5438	663	Lre131	Schinus molle	Healthy		No Pruning	24	3.5	1.11	24.1	20.6	22.35	2	Mixed	3	8.5	S/I
121	SAN25	2018-11-19	SAN	25		1	29	O	7	1	0	0	1	YES	0	1	0	1	0	1	343911	6298261	-33.4437	-70.6793	522	San025	Araucaria spp	Minor problem		No Pruning	24.5	2.4	0.76	11.9	10.3	11.1	2	Mixed	2	20	<4	1
122	SAN26	2018-11-19	SAN	26		2	132	O	28	1	0	1	0	YES	0	1	0	1	0	1	343918	6298257	-33.4437	-70.6792	533	San026	Araucaria spp	Minor problem		No Pruning	18.5	1.9	0.6	9.1	11.8	10.45	1	Medium	2	11	>4	6
123	SAN35	2018-11-19	SAN	35		2	122	O	28	1	0	1	0	YES	0	1	0	1	0	1	346512	6297404	-33.4518	-70.6514	562	San035	Araucaria spp	Minor problem		Pruning	18	1.65	0.53	11	14	12.5	1	Small	1	16	S/I
124	SAN7	2018-11-20	SAN	7		2	84	O	21	1	1	0	0	YES	0	1	1	0	1	0	345812	6295618	-33.4678	-70.6593	535	San007	Araucaria spp	Healthy		No Pruning	24	2.1	0.67	14	12.5	13.25	4	Small	4	16.4	S/I
125	SAN26-R	2018-11-20	SAN	26-R		3	99	O	21	2	0	2	0	YES	1	0	0	1	1	0	343918	6298257	-33.4437	-70.6792	533	San026	Araucaria spp	Minor problem		No Pruning	18.5	1.9	0.6	9.1	11.8	10.45	2	Small	2	10.8	>4	5
126	SAN8	2018-11-21	SAN	8		16	85	X	7	12	0	0	12	YES	0	1	1	0	1	0	345781	6295509	-33.4688	-70.6596	525	San008	Araucaria spp	Healthy		No Pruning	23	1.9	0.6	13	15.7	14.35	12	Small	12	13.8	S/I
127	SAN12	2018-11-21	SAN	12		3	85	X	14	1	0	0	1	YES	0	1	0	1	0	1	343682	6298775	-33.439	-70.6816	512	San012	Cedrus libani	Healthy		Pruning	44	3.77	1.2	23.7	20.8	22.25	2	Medium	8	22	>4	5
128	SAN13	2018-11-21	SAN	13		3	85	X	35	2	2	0	0	YES	0	1	0	1	0	1	343497	6298603	-33.4406	-70.6837	523	San013	Cedrus libani	Minor problem		Pruning	39	4.55	1.45	24.42	22.8	23.61	2	Mixed	6	27.5	>4	5
129	SAN14	2018-11-21	SAN	14		3	85	X	28	2	1	1	0	YES	0	1	0	1	0	1	343604	6298555	-33.441	-70.6825	525	San014	Sequoiadendron giganteum	Major problem		Pruning	27	2.3	0.73	8.4	7.4	7.9	1	Small	2	19	<4	4
130	SAN15	2018-11-21	SAN	15		3	85	X	14	2	1	1	0	YES	0	1	0	1	0	1	343604	6298554	-33.441	-70.6825	525	San015	Sequoiadendron giganteum	Major problem		Pruning	26	1.85	0.59	9.2	5.6	7.4	3	Small	4	21	>4	6
131	SAN16	2018-11-21	SAN	16		3	85	X	21	2	1	1	0	YES	0	1	1	0	1	0	343598	6298559	-33.441	-70.6826	525	San016	Sequoiadendron giganteum	Major problem		Pruning	25	3	0.95	13	12.4	12.7	2	Mixed	6	14.5	>4	5
132	SAN18	2018-11-21	SAN	18		3	85	X	35	2	2	0	0	YES	0	1	0	1	0	1	343307	6298344	-33.4429	-70.6857	519	San018	Araucaria spp	Minor problem		Pruning	25	2.44	0.78	14.5	14.8	14.65	10	Mixed	20	18.1	>4	5
133	SAN19	2018-11-21	SAN	19		3	85	X	35	2	2	0	0	YES	0	1	0	1	0	1	343293	6298345	-33.4429	-70.6859	523	San019	Cedrus libani	Minor problem		Pruning	17	2.8	0.89	22.3	21.8	22.05	4	Small	5	21.8	<4	4
134	SAN27	2018-11-21	SAN	27		3	85	X	21	2	2	0	0	YES	0	1	0	1	0	1	343767	6298480	-33.4417	-70.6808	521	San027	Austrocedrus chilenYESs	Healthy		Pruning	26	3.13	1	13.7	15	14.35	1	Medium	3	15	S/I
135	REC 6	2018-11-22	REC	6		3	51	O	7	2	0	0	2	YES	0	1	0	1	0	1	346633	6301885	-33.4114	-70.6494	541	Rec006	Arecaceae spp	Healthy		No Pruning	14	0.55	0.18	2.8	2.5	2.65	1	Small	2	9.5	>4	5
136	REC 7	2018-11-22	REC	7		3	82	O	14	2	2	0	0	YES	0	1	0	1	0	1	346650	6301881	-33.4115	-70.6492	540	Rec007	Arecaceae spp	Minor problem		No Pruning	12	0.55	0.18	1.5	1.8	1.65	1	Small	1	10	>4	5
137	REC 8	2018-11-22	REC	8		5	14	O	7	2	0	0	2	YES	0	1	1	0	1	0	346664	6301870	-33.4116	-70.649	542	Rec008	Arecaceae spp	Healthy		No Pruning	7	0.6	0.19	1.7	1.7	1.7	1	Small	1	6	>4	5
138	REC 9	2018-11-22	REC	9		4	41	O	7	2	0	0	2	YES	0	1	0	1	0	1	346624	6301875	-33.4115	-70.6495	543	Rec009	Eucalyptus spp	Healthy		No Pruning	27	2.3	0.73	11.5	9.25	10.375	1	Small	1	17	>4	6
139	REC 10	2018-11-22	REC	10		3	48	O	7	2	0	0	2	YES	0	1	0	1	0	1	346680	6301871	-33.4116	-70.6489	537	Rec010	Arecaceae spp	Healthy		No Pruning	10.5	0.65	0.21	2.26	2.54	2.4	1	Medium	4	9	>4	6
140	REC 13	2018-11-22	REC	13		3	72	O	21	2	1	0	1	YES	0	1	0	1	0	1	346712	6301855	-33.4117	-70.6485	545	Rec013	Arecaceae spp	Healthy		No Pruning	12	0.6	0.19	1.7	2.6	2.15	1	Small	1	10.5	>4	5
141	REC 24	2018-11-23	REC	24		3	129	O	35	2	1	1	0	YES	0	1	1	0	1	0	346375	6301592	-33.414	-70.6522	544	Rec024	Arecaceae spp	Healthy		No Pruning	11.7	0.65	0.21	2.12	1.5	1.81	1	Medium	4	10.5	>4	5
142	LRE 75	2018-11-23	LRE	75		2	134	O	35	1	1	0	0	YES	0	1	0	1	0	1	355806	6298136	-33.4465	-70.5514	633	Lre75	Robinia Pseudoacacia	Healthy		No Pruning	14	1.29	0.41	8.1	14.5	11.3	2	Mixed	2	10.8	S/I
143	LRE 133	2018-11-23	LRE	133		1	0	O	7	1	0	0	1	NO	0	1	0	1	0	1	354840	6298670	-33.4416	-70.5617	642	Lre133	Araucaria spp	Healthy		No Pruning	14	0.8	0.25	5.8	6.1	5.95	1	Medium	3	11	<4	1
144	LRE 134	2018-11-23	LRE	134		4	20	O	7	2	0	0	2	YES	0	1	0	1	0	1	355769	6298158	-33.4463	-70.5518	651	Lre134	Robinia Pseudoacacia	Minor problem		Pruning	18	1.7	0.54	9	13.3	11.15	1	Medium	2	14	S/I
145	LRE 135	2018-11-23	LRE	135		3	76	O	14	2	0	0	2	YES	0	1	0	1	0	1	355765	6298161	-33.4463	-70.5518	650	Lre135	Robinia Pseudoacacia	Healthy		No Pruning	12	2.2	0.7	12.4	9	10.7	1	Medium	1	9	S/I
146	LRE 136	2018-11-23	LRE	136		2	127	O	35	1	0	1	0	YES	0	1	0	1	0	1	355788	6298161	-33.4463	-70.5515	638	Lre136	Robinia Pseudoacacia	Healthy		No Pruning	13	2.6	0.83	12.5	9	10.75	1	Medium	4	11	S/I
147	LRE 67	2018-11-27	LRE	67		3	119	O	21	2	0	1	1	YES	0	1	0	1	0	1	355625	6298040	-33.4473	-70.5533	643	Lre67	Robinia Pseudoacacia	Minor problem		No Pruning	10	1.14	0.36	5.9	9	7.45	2	Small	2	5	>4	6
148	LRE 138	2018-11-27	LRE	138		4	9	O	7	2	0	0	2	YES	0	1	0	1	0	1	355535	6298049	-33.4472	-70.5543	650	Lre138	Acer negundo	Healthy		No Pruning	11.5	1.46	0.46	9.82	10.98	10.4	2	Mixed		6	>4	5
149	LRE 139	2018-11-27	LRE	139		1	133	O	21	1	1	0	0	YES	0	1	0	1	0	1	355537	6298027	-33.4474	-70.5543	651	Lre139	Robinia Pseudoacacia	Healthy		No Pruning	21	2.12	0.67	8.8	9.1	8.95	2	Mixed	4	8	<4	1
150	LRE 140	2018-11-27	LRE	140		2	115	O	28	1	1	0	0	YES	0	1	0	1	0	1	355562	6298030	-33.4474	-70.554	651	Lre140	Robinia Pseudoacacia	Minor problem		Pruning	22	1.8	0.57	8	11.9	9.95	2	Mixed	2	10.5	>4	5
151	LRE 142	2018-11-27	LRE	142		3	118	O	21	2	1	1	0	YES	0	1	0	1	0	1	355495	6298018	-33.4475	-70.5547	646	Lre142	Robinia Pseudoacacia	Healthy		No Pruning	30	1.9	0.6	10.8	14.1	12.45	1	Small	2	17	>4	5
152	LRE 143	2018-11-27	LRE	143		3	114	O	21	2	1	1	0	YES	0	1	0	1	0	1	355475	6298014	-33.4476	-70.5549	645	Lre143	Robinia Pseudoacacia	Minor problem		No Pruning	15	3.2	1.02	8.6	7.7	8.15	2	Mixed	2	9	>4	5
153	PEÑ20AB	2018-11-27	PEÑ	20	AB	1	82	O	14	2	0	0	2	YES	0	1	0	1	0	1	356642	6296284	-33.4633	-70.5427	651	Peñ020	Araucaria spp	Healthy		Pruning	6.5	0.7	0.22	5.2	4.1	4.65	2	Mixed	2	4	S/I
154	PEÑ19	2018-11-27	PEÑ	19		3	119	O	35	2	2	0	0	YES	0	1	0	1	0	1	356649	6296282	-33.4633	-70.5426	651	Peñ019	Araucaria spp	Healthy		No Pruning	14	1.08	0.34	6.5	8.3	7.4	6	Mixed	10	9.3	>4	5
155	PEÑ21	2018-11-27	PEÑ	21		3	111	O	35	2	2	0	0	YES	0	1	0	1	0	1	356637	6296290	-33.4633	-70.5427	651	Peñ021	Araucaria spp	Healthy		Pruning	8	0.83	0.26	6.6	6.8	6.7	1	Large	1	7	>4	5
156	PEÑ22B	2018-11-27	PEÑ	22	B	3	110	O	35	1	0	1	0	YES	0	1	0	1	0	1	356633	6296268	-33.4635	-70.5428	651	Peñ022	Araucaria spp	Healthy		No Pruning	7	1.03	0.33	6	7.6	6.8	2	Mixed	10	7	>4	5
157	PEÑ23	2018-11-27	PEÑ	23		3	122	O	35	2	1	1	0	YES	0	1	0	1	0	1	356633	6296272	-33.4634	-70.5428	651	Peñ023	Araucaria spp	Healthy		No Pruning	9.5	0.89	0.28	4.9	6.6	5.75	3	Mixed	6	6.7	>4	5
158	PEÑ24	2018-11-27	PEÑ	24		2	116	O	35	1	0	1	0	YES	0	1	0	1	0	1	356635	6296279	-33.4634	-70.5427	652	Peñ024	Araucaria spp	Healthy		No Pruning	8	0.66	0.21	6.1	4	5.05	3	Medium	3	4.6	>4	6
159	SMI11	2018-11-28	SMI	11		3	111	O	14	2	2	0	0	YES	0	1	0	1	0	1	347142	6294401	-33.479	-70.6452	544	Smi011	Araucaria spp	Healthy		No Pruning	15	1.66	0.53	7.25	8.62	7.935	2	Mixed	6	8.5	>4	5
160	SMI4AB	2018-11-28	SMI	4	AB	3	118	O	21	2	1	1	0	YES	0	1	0	1	0	1	346303	6293356	-33.4883	-70.6544	543	Smi004	Arecaceae spp	Healthy		Pruning	8	1.63	0.52	2.7	2.4	2.55	1	Small	1	7	S/I
161	SMI12AB	2018-11-28	SMI	12	AB	1	75	O	11	2	0	2	0	YES	0	1	0	1	0	1	345954	6293228	-33.4894	-70.6582	531	Smi012	Araucaria spp	Healthy		No Pruning	17	1.7	0.54	11.45	8.5	9.975	19	Small	37	9.6	<4	2
162	SAN-FR1	2018-11-28	SAN-FR	1		4	117	O	28	2	2	0	0	YES	0	1	1	0	1	0	346784	6294786	-33.4755	-70.649	535	San-fr 1	Araucaria spp	Healthy		No Pruning	25	2.23	0.71	14.02	12.31	13.165	7	Mixed	9	14.4	>4	5
163	SAN-FR2	2018-11-28	SAN-FR	2		3	14	O	7	2	0	0	2	YES	0	1	0	1	0	1	346785	6294859	-33.4748	-70.6489	535	San-fr2	Araucaria spp	Healthy		No Pruning	14	2	0.64	8.32	6.2	7.26	2	Small	3	12	S/I
164	SBE2B	2018-11-30	SBE	2	B	3	57	O	7	2	0	0	2	YES	0	1	0	1	0	1	342103	6281964	-33.5904	-70.7016	553	Sbe002	Cedrus libani	Healthy		Pruning	24.1	1.4	0.45	12.7	12.9	12.8	2	Medium	3	16	>4	5
165	SBE8	2018-11-30	SBE	8		3	93	O	21	2	1	1	0	YES	0	1	0	1	0	1	341754	6282047	-33.5896	-70.7053	549	Sbe008	Cedrus libani	Healthy		Pruning	28	2.75	0.88	22.1	21.5	21.8	9	Mixed	12	14.3	<4	4
166	SBE10	2018-11-30	SBE	10		4	35	O	7	2	0	0	2	YES	0	1	0	1	0	1	341820	6281708	-33.5926	-70.7047	537	Sbe010	Cedrus libani	Major problem		Pruning	37	2.9	0.92	18.7	14.7	16.7	7	Small	10	22.1	<4	4
167	SBE24	2018-11-30	SBE	24		1	0	O	7	1	0	0	1	NO	0	1	0	1	0	1	342313	6281907	-33.5909	-70.6993	542	sbe024	Araucaria spp	Healthy		Pruning	15	1.36	0.43	3.8	5.4	4.6	1	Small	1	7	<4	1
168	SBE25	2018-11-30	SBE	25		3	98	O	21	2	2	0	0	YES	0	1	0	1	0	1	341872	6281732	-33.5924	-70.7041	557	Sbe025	Araucaria spp	Healthy		No Pruning	14	1.75	0.56	10.5	9.5	10	2	Small	3	8	>4	5
169	LCO23	2018-12-03	LCO	23		2	127	O	35	1	1	0	0	YES	0	1	0	1	0	1	356159	6300620	-33.4242	-70.5472	685	Lco023	Cedrus libani	Healthy		Pruning	18	2.5	0.8	13.8	14	13.9	1	Small	1	14	<4	4
170	LCO24	2018-12-03	LCO	24		3	117	O	35	2	1	1	0	YES	0	1	0	1	0	1	356210	6300602	-33.4243	-70.5466	686	Lco024	Cedrus libani	Minor problem		Pruning	19	1.1	0.35	7.6	7.6	7.6	4	Small	4	11.6	>4	6
171	LCO26-P	2018-12-03	LCO	26-P		4	117	O	35	1	1	0	0	YES	1	0	0	1	1	0	356197	6300578	-33.4245	-70.5468	685	Lco026-P	Fraxinus spp	Healthy		Pruning	30	1.9	0.6	11.4	11.5	11.45	1	Small	1	18.5	<4	3
172	LCO29	2018-12-03	LCO	29		3	123	O	28	2	1	1	0	YES	0	1	0	1	0	1	356243	6300624	-33.4241	-70.5463	686	Lco029	Fraxinus spp	Minor problem		Pruning	18.5	1.2	0.38	8	6.8	7.4	1	Small	1	15	>4	5
173	LCO32	2018-12-03	LCO	32		4	7	O	7	2	0	0	2	YES	0	1	0	1	0	1	356176	6300566	-33.4246	-70.547	680	Lco032	Robinia Pseudoacacia	Healthy		No Pruning	16	1.15	0.37	15.48	12.1	13.79	1	Medium	1	14	<4	4
174	LCO33	2018-12-03	LCO	33		3	117	O	35	2	0	2	0	YES	0	1	0	1	0	1	356182	6300651	-33.4239	-70.5469	685	Lco033	Populus spp	Healthy		No Pruning	30	2.43	0.77	26	24.2	25.1	1	Small	1	13	<4	3
175	LCO34	2018-12-03	LCO	34		3	120	O	21	2	0	1	1	YES	0	1	0	1	0	1	356197	6300302	-33.427	-70.5468	690	Lco034	Populus spp	Healthy		Pruning	28	2.16	0.69	20.52	19	19.76	1	Small	1	12	>4	6
176	LPI2	2018-12-03	LPI	2		3	90	O	14	2	0	0	2	YES	0	1	0	1	0	1	348724	6282730	-33.5844	-70.6301	627	Lpi002	Araucaria spp	Healthy		Pruning	14	0.9	0.29	5.9	6	5.95	2	Mixed	2	9.5	>4	5
177	LPI6	2018-12-05	LPI	6		4	105	O	28	2	1	1	0	YES	0	1	0	1	0	1	348433	6284671	-33.5669	-70.6329	601	Lpi006	Eucalyptus spp	Healthy		No Pruning	14	1.61	0.51	11	12	11.5	2	Small	3	11.5	<4	4
178	LPI8	2018-12-05	LPI	8		2	114	O	28	2	0	2	0	YES	0	1	0	1	0	1	348831	6284611	-33.5675	-70.6287	621	Lpi008	Araucaria spp	Healthy		No Pruning	30	2.91	0.93	13.86	15.7	14.78	6	Small	8	20.7	>4	5
179	LPI9	2018-12-05	LPI	9		3	112	O	21	2	1	1	0	YES	0	1	0	1	0	1	348776	6284715	-33.5665	-70.6292	616	Lpi009	Eucalyptus spp	Healthy		No Pruning	40	1.67	0.53	10.25	12.9	11.575	1	Small	1	22	>4	5
180	LPI10	2018-12-05	LPI	10		3	124	O	21	2	0	0	2	YES	0	1	1	0	1	0	348736	6284663	-33.567	-70.6297	617	Lpi010	Araucaria spp	Healthy		No Pruning	18	1.25	0.4	7.7	10.3	9	3	Small	3	12.7	>4	5
181	PIR1	2018-12-06	PIR	1		3	103	O	14	2	0	0	2	YES	0	1	0	1	0	1	352851	6273345	-33.6696	-70.5872	658	Pir001	Araucaria spp	Healthy		No Pruning	21	2.3	0.73	9.9	15	12.45	8	Small	16	10.1	<4	4
182	PIR3	2018-12-06	PIR	3		3	117	O	21	2	2	0	0	YES	0	1	0	1	0	1	352865	6273358	-33.6695	-70.5871	661	Pir003	Araucaria spp	Healthy		No Pruning	33	2.2	0.7	13.1	11	12.05	12	Mixed	32	22.6	<4	4
183	PIR5	2018-12-06	PIR	5		4	34	O	7	2	0	0	2	YES	0	1	0	1	0	1	352862	6273357	-33.6695	-70.5871	662	Pir005	Araucaria spp	Healthy		No Pruning	31	1.65	0.53	9	8.3	8.65	1	Small	2	8	<4	4
184	LCO14	2018-12-07	LCO	14		2	133	O	35	1	0	1	0	YES	0	1	0	1	0	1	354920	6300523	-33.4249	-70.5605	659	Lco014	Cedrus libani	Minor problem		Pruning	28	2.85	0.91	16.2	15.5	15.85	5	Small	8	14.6	S/I
185	LCO22	2018-12-07	LCO	22		3	70	O	21	2	0	0	2	YES	0	1	0	1	0	1	356079	6300380	-33.4263	-70.5481	686	Lco022	Araucaria spp	Major problem		Pruning	17	1.75	0.56	12.6	13.6	13.1	15	Small	15	10.9	<4	3
186	LCO32	2018-12-07	LCO	32		2	121	O	35	1	1	0	0	YES	0	1	0	1	0	1	356176	6300566	-33.4246	-70.547	680	Lco032	Robinia Pseudoacacia	Healthy		No Pruning	16	1.15	0.37	15.48	12.1	13.79	1	Medium	1	14	<4	4
187	LRE 70	2018-12-07	LRE	70		2	112	O	35	1	1	0	0	YES	0	1	0	1	0	1	355824	6298098	-33.4468	-70.5512	652	Lre70	Populus spp	Healthy		Pruning	20	2.5	0.8	2.6	1.8	2.2	1	Large	2	13	>4	5
188	LRE 71	2018-12-07	LRE	71		3	97	O	35	2	2	0	0	YES	0	1	0	1	0	1	355809	6298080	-33.447	-70.5513	654	Lre71	Populus spp	Healthy		Pruning	25	2.12	0.67	4.4	5.1	4.75	1	Small	1	16	S/I
189	LRE 72	2018-12-07	LRE	72		2	121	O	28	1	0	1	0	YES	0	1	0	1	0	1	355805	6298087	-33.4469	-70.5514	643	Lre72	Populus spp	Healthy		Pruning	20	1.75	0.56	4.4	1.8	3.1	1	Small	1	13	S/I
190	LRE 73	2018-12-07	LRE	73		3	111	O	28	2	1	1	0	YES	0	1	0	1	0	1	355805	6298090	-33.4469	-70.5514	656	Lre73	Populus spp	Healthy		Pruning	20	1.15	0.37	2.7	1.8	2.25	2	Small	2	8.5	S/I
191	LRE 148	2018-12-07	LRE	148		2	101	O	28	1	0	1	0	YES	0	1	0	1	0	1	355783	6298070	-33.4471	-70.5516	660	Lre148	Robinia Pseudoacacia	Healthy		No Pruning	16	1.7	0.54	13.2	12.4	12.8	3	Small	2	10.3	>4	5
192	LRE 149	2018-12-07	LRE	149		2	119	O	28	1	0	1	0	YES	0	1	0	1	0	1	355811	6298075	-33.4471	-70.5513	653	Lre149	Populus spp	Healthy		Pruning	19	2.57	0.82	1.4	1.3	1.35	1	Medium	2	13	>4	5
193	LRE 150	2018-12-07	LRE	150		2	113	O	28	1	1	0	0	YES	0	1	0	1	0	1	355813	6298095	-33.4469	-70.5513	650	Lre150	Populus spp	Healthy		No Pruning	21	1.23	0.39	2.65	2.53	2.59	2	Medium	3	7	S/I
194	LRE 151	2018-12-07	LRE	151		2	117	O	28	1	0	1	0	YES	0	1	0	1	0	1	355810	6298096	-33.4469	-70.5513	652	Lre151	Populus spp	Healthy		No Pruning	14	1.42	0.45	1.6	1.4	1.5	1	Medium	2	10	>4	5
195	LRE 152	2018-12-07	LRE	152		2	120	O	35	1	0	1	0	YES	0	1	0	1	0	1	355789	6298143	-33.4464	-70.5515	652	Lre152	Robinia Pseudoacacia	Healthy		No Pruning	21	2.43	0.77	14.1	11.7	12.9	5	Mixed	13	9.8	S/I
196	VIT1	2018-12-12	VIT	1		2	23	O	7	1	0	0	1	YES	0	1	1	0	1	0	351018	6303231	-33.3999	-70.602	643	Vit001	Arecaceae spp	Healthy		Pruning	13	2.33	0.74	6.12	8.6	7.36	1	Small		9	S/I
197	VIT2	2018-12-12	VIT	2		4	14	O	7	2	0	0	2	YES	0	1	1	0	1	0	351205	6303841	-33.3944	-70.5999	650	Vit002	Arecaceae spp	Healthy		No Pruning	10	0.98	0.31	4.93	5.79	5.36	1	Small	1	7	<4	4
198	VIT3	2018-12-12	VIT	3		2	98	O	21	1	0	1	0	YES	0	1	0	1	0	1	351183	6303812	-33.3947	-70.6001	649	Vit003	Arecaceae spp	Healthy		No Pruning	8.5	0.82	0.26	1.85	1.78	1.815	1	Small	1	6.5	S/I
199	VIT6	2018-12-12	VIT	6			210	O	35	1	1	0	0	YES	0	1	0	1	0	1	351631	6303738	-33.3954	-70.5953	659	Vit006	Pinus spp	Healthy		No Pruning	26	3.7	1.18	18.23	19.38	18.805	3	Medium	4	15	S/I
200	VIT8	2018-12-12	VIT	8		1	85	X	19	0	0	0	0	NO	0	1	0	1	0	1	351634	6303761	-33.3952	-70.5953	659	Vit008	Pinus spp	Healthy		No Pruning	23	1.81	0.58	16.76	12.82	14.79	3	Small	1	13.7	S/I
201	VIT11	2018-12-12	VIT	11		4	101	O	35	1	1	0	0	YES	0	1	0	1	0	1	352380	6304986	-33.3843	-70.5871	676	Vit011	Eucalyptus spp	Healthy		No Pruning	30.5	4.32	1.38	24.85	20.43	22.64	12	Mixed	24	21.1	S/I
202	VIT13	2018-12-12	VIT	13		2	105	O	35	1	1	0	0	YES	0	1	0	1	0	1	352241	6304987	-33.3842	-70.5886	672	Vit013	Eucalyptus spp	Healthy		No Pruning	25	1.92	0.61	7.73	7.82	7.775	1	Small	1	22.5	<4	3
203	VIT19	2018-12-12	VIT	19		2	101	O	28	1	0	1	0	YES	0	1	0	1	0	1	352223	6304955	-33.3845	-70.5888	678	Vit019	Pinus spp	Minor problem		No Pruning	25	2.6	0.83	9.4	11.6	10.5	2	Mixed	11	8	S/I
204	PRO14	2018-12-13	PRO	14		2	114	O	35	1	1	0	0	YES	0	1	0	1	0	1	350186	6298773	-33.44	-70.6117	580	Pro014	Pinus spp	Healthy		No Pruning	37	2.15	0.68	8.3	19.1	13.7	5	Mixed	8	13.6	S/I
206	SAN2	2018-12-14	SAN	2		2	106	O	42	1	1	0	0	YES	0	1	1	0	1	0	345861	6296497	-33.4599	-70.6586	539	San002	Araucaria spp	Major problem		No Pruning	21	1.5	0.48	10.5	8	9.25	2	Small	2	14.5	<4	3
207	SAN9	2018-12-14	SAN	9		2	88	O	35	1	0	1	0	YES	0	1	1	0	1	0	345640	6295865	-33.4656	-70.6611	526	San009	Araucaria spp	Minor problem		No Pruning	24	1.7	0.54	9.8	11	10.4	9	Mixed	15	14.3	<4	2
208	SAN38	2018-12-14	SAN	38		3	118	O	42	2	1	1	0	YES	0	1	0	1	0	1	345517	6295868	-33.4655	-70.6624	530	San038	Pinus spp	Senescent		No Pruning	27	2.23	0.71	7.4	8.9	8.15	2	Medium	3	12	<4	4
209	SAN39	2018-12-14	SAN	39		2	102	O	14	1	0	0	1	YES	0	1	1	0	1	0	345528	6295901	-33.4652	-70.6623	524	San039	Pinus spp	Minor problem		Pruning							9	Mixed	10	15.7	<4	2
210	PRO42	2018-12-17	PRO	42		1	91	O	42	1	1	0	0	YES	0	1	1	0	1	0	350538	6298919	-33.4387	-70.6079	587	Pro042	Pinus spp	Healthy		No Pruning	25	2.93	0.93	19.1	18.4	18.75	6	Mixed	13	17.2	<4	1
211	PRO44	2018-12-17	PRO	44		1	106	O	42	1	1	0	0	YES	0	1	0	1	0	1	350679	6298885	-33.439	-70.6064	591	Pro044	Araucaria spp	Minor problem		No Pruning	28						4	Small	4	14	<4	1
212	PRO45	2018-12-17	PRO	45		1	113	O	42	1	0	1	0	YES	0	1	0	1	0	1	350625	6298878	-33.4391	-70.607	590	Pro045	Pinus spp	Healthy		No Pruning	30	3.26	1.04	20.2	18.35	19.275	2	Mixed	3	17	<4	1
